# Supplementary material for: Associations between genetic variants of Toll-interacting proteins and interstitial lung diseases: a systematic review and meta-analysis
Source: Orphanet J Rare Dis. 2024 Nov 22;19:432. doi: 10.1186/s13023-024-03410-8 (PMC11583435; doi:10.1186/s13023-024-03410-8)
Supplement: Supplementary file 1 — Supplementary Material 1 [file 13023_2024_3410_MOESM1_ESM.xlsx]

## Sheet: Sheet1
Supplemental table 1 The methodological quality assessment of included studies
study	Selectionn				Comparability	Exposure
	Adequate definition of cases	Representativeness of cases	Selection of controls	Definition of controls	Control for important factor	Ascertainment of exposure	Same method of ascertainment for cases and controls	Non-response rate	Scores
Patrícia Caetano Mota et al.2022	☆	☆	☆	☆	☆	☆	☆		7
Francesco Bonella, 2021			☆	☆	☆	☆	☆		5
Takuma Isshiki, 2021	☆	☆	☆	☆		☆	☆		6
Javier Guzmán-Vargas，2021	☆	☆	☆	☆	☆	☆	☆		7
Jonsson, E. ，2021	☆	☆	☆	☆	☆☆	☆	☆		8
Chad A. Newton, 2019	☆	☆	☆	☆	☆☆	☆	☆		8
Brett Ley，2017	☆	☆	☆	☆	☆	☆	☆		7
Imre Noth，2013	☆	☆	☆	☆	☆	☆	☆	☆	8
Fingerlin, T. E.,2013	☆	☆	☆	☆	☆	☆	☆	☆	8
